# Supplementary material for: A Novel Strategy for Constructing an Integrated Linkage Map in an F1 Hybrid Population of Populus deltoides and Populus simonii
Source: Genes (Basel). 2022 Sep 26;13(10):1731. doi: 10.3390/genes13101731 (PMC9601732; doi:10.3390/genes13101731)
Supplement: Supplementary file 1 [file genes-13-01731-s001.zip]

Archive with 5 entries (5 files):
- Table S1.xlsx
- Figure S1.pdf
- Figure S2.pdf
- File S1.xlsx
- File S2.xlsx
