# Supplementary material for: A Novel Strategy for Constructing an Integrated Linkage Map in an F1 Hybrid Population of Populus deltoides and Populus simonii
Source: Genes (Basel). 2022 Sep 26;13(10):1731. doi: 10.3390/genes13101731 (PMC9601732; doi:10.3390/genes13101731)
Supplement: Supplementary file 1 [file genes-13-01731-s001.zip › Table S1.xlsx]

## Sheet: Sheet1
Table S1 The RADseq data information for the 2 parents and 257 progeny in the F1 hybrid population of Populus deltoides and Populus simonii.
Individual	Run	Spots	Bases	FR Length	RR Length	Sample Name
P1	SRR1785852	12949974	2589994800	100	100	Maternal I-69
P2	SRR1777735	14024713	2804942600	100	100	Paternal L-3
P1	SRR1795739	21619787	3718603364	82	90	Maternal I-69
P2	SRR1795738	57159139	9912975139	82-85	90	Paternal L-3
Progeny001	SRR1791562	5146177	1029235400	100	100	NHS067-52_L6/B2-3
Progeny002	SRR1791565	5065515	1013103000	100	100	NHS067-55_L6/C15-1
Progeny003	SRR1791569	5007743	1001548600	100	100	NHS067-60_L6/B7-1
Progeny004	SRR1793210	5109668	1021933600	100	100	NHS068-43_L7/B35-3
Progeny005	SRR1793222	5208880	1041776000	100	100	NHS068-54_L7/A5-3
Progeny006	SRR1793228	7705875	1541175000	100	100	NHS069-41_L8/B9-1
Progeny007	SRR1793229	6068271	1213654200	100	100	NHS069-42_L8/B3-2
Progeny008	SRR1793230	9102931	1820586200	100	100	NHS069-43_L8/A29-3
Progeny009	SRR1793231	7153652	1430730400	100	100	NHS069-44_L8/D19-3
Progeny010	SRR1793232	10909376	2181875200	100	100	NHS069-45_L8/D5-3
Progeny011	SRR1793233	6912213	1382442600	100	100	NHS069-46_L8/A7-2
Progeny012	SRR1793234	9771771	1954354200	100	100	NHS069-47_L8/A32-1
Progeny013	SRR1793235	6231832	1246366400	100	100	NHS069-48_L8/B19-2
Progeny014	SRR1793236	5786295	1157259000	100	100	NHS069-49_L8/B18-3
Progeny015	SRR1793237	8753416	1750683200	100	100	NHS069-4_L8/B20-2
Progeny016	SRR1783025	5371233	1074246600	100	100	NHS058-43_L4/D28-2
Progeny017	SRR1783033	5691595	1138319000	100	100	NHS058-45_L4/B11-3
Progeny018	SRR1783036	6218884	1243776800	100	100	NHS058-46_L4/C30-1
Progeny019	SRR1783050	5441494	1088298800	100	100	NHS058-50_L4/C12-1
Progeny020	SRR1783055	5089536	1017907200	100	100	NHS058-52_L4/C24-1
Progeny021	SRR1783061	5589102	1117820400	100	100	NHS058-55_L4/A22-1
Progeny022	SRR1783066	5455029	1091005800	100	100	NHS058-58_L4/C21-1
Progeny023	SRR1783146	6475191	1295038200	100	100	NHS063-41_L1/C21-3
Progeny024	SRR1783226	6611341	1322268200	100	100	NHS063-4_L1/C26-2
Progeny025	SRR1783227	5438969	1087793800	100	100	NHS063-50_L1/C31-1
Progeny026	SRR1783235	5276127	1055225400	100	100	NHS063-58_L1/C35-1
Progeny027	SRR1783236	7807452	1561490400	100	100	NHS063-60_L1/C19-2
Progeny028	SRR1784907	5014857	1002971400	100	100	NHS064-44_L2/C27-3
Progeny029	SRR1784910	5069531	1013906200	100	100	NHS064-46_L2/D1-1
Progeny030	SRR1784912	5607253	1121450600	100	100	NHS064-47_L2/C16-1
Progeny031	SRR1784932	6465741	1293148200	100	100	NHS064-58_L2/D17-1
Progeny032	SRR1785861	7202122	1440424400	100	100	NHS065-43_L3/A8-3
Progeny033	SRR1785862	5175211	1035042200	100	100	NHS065-44_L3/B17-2
Progeny034	SRR1785867	5092154	1018430800	100	100	NHS065-46_L3/C26-3
Progeny035	SRR1785870	5965531	1193106200	100	100	NHS065-47_L3/A2-1
Progeny036	SRR1785881	5098242	1019648400	100	100	NHS065-50_L3/B26-2
Progeny037	SRR1785895	5048238	1009647600	100	100	NHS065-54_L3/B14-2
Progeny038	SRR1789504	5514929	1102985800	100	100	NHS066-52_L4/C32-1
Progeny039	SRR1789507	5138620	1027724000	100	100	NHS066-55_L4/D5-1
Progeny040	SRR1789510	5224309	1044861800	100	100	NHS066-58_L4/D26-1
Progeny041	SRR1791549	5739827	1147965400	100	100	NHS067-41_L6/C34-2
Progeny042	SRR1781528	6093192	1218638400	100	100	NHS058-41_L4/C13-2
Progeny043	SRR1804603	7848148	1349881456	82	90	BGI-1/C23-1
Progeny044	SRR1802728	6679886	1175659936	86	90	BGI-15/C3-1
Progeny045	SRR1802722	7448669	1296068406	84	90	BGI-156/A21-3
Progeny046	SRR1802725	8243578	1450869728	86	90	BGI-158/A23-3
Progeny047	SRR1804590	7155035	1259286160	86	90	BGI-16/C35-2
Progeny048	SRR1804141	6498310	1117709320	82	90	BGI-161/D20-3
Progeny049	SRR1804142	12412472	2172182600	85	90	BGI-164/D19-2
Progeny050	SRR1804145	14161140	2478199500	85	90	BGI-167/A10-1
Progeny051	SRR1804588	6523524	1148140224	86	90	BGI-168/A16-2
Progeny052	SRR1804589	6193714	1065318808	82	90	BGI-169/B1-2
Progeny053	SRR1804600	8099370	1425489120	86	90	BGI-17/B37-2
Progeny054	SRR1804591	6847847	1205221072	86	90	BGI-170/B4-1
Progeny055	SRR1804593	6900072	1207512600	85	90	BGI-172/A8-1
Progeny056	SRR1804595	6638300	1148425900	83	90	BGI-174/A12-3
Progeny057	SRR1804596	8321413	1431283036	82	90	BGI-175/A27-2
Progeny058	SRR1804597	5996373	1037372529	83	90	BGI-176/B2-1
Progeny059	SRR1804599	8610641	1489640893	83	90	BGI-178/D9-1
Progeny060	SRR1804601	7584695	1334906320	86	90	BGI-18/B31-1
Progeny061	SRR1805041	6542601	1138412574	84	90	BGI-2/C24-3
Progeny062	SRR1804604	8915615	1560232625	85	90	BGI-20/C28-2
Progeny063	SRR1804709	8409041	1471582175	85	90	BGI-21/B16-3
Progeny064	SRR1804711	7820450	1352937850	83	90	BGI-24/C36-1
Progeny065	SRR1804713	7163320	1239254360	83	90	BGI-26/C3-3
Progeny066	SRR1805098	6279595	1105208720	86	90	BGI-32/B10-3
Progeny067	SRR1805099	9135126	1580376798	83	90	BGI-33/B27-3
Progeny068	SRR1805100	7254917	1276865392	86	90	BGI-34/C22-1
Progeny069	SRR1805101	8213821	1412777212	82	90	BGI-35/D10-2
Progeny070	SRR1805103	8815253	1542669275	85	90	BGI-37/B37-1
Progeny071	SRR1805104	7265734	1249706248	82	90	BGI-38/D14-2
Progeny072	SRR1805106	9445263	1652921025	85	90	BGI-39/B17-3
Progeny073	SRR1805118	6236426	1072665272	82	90	BGI-4/C25-1
Progeny074	SRR1805109	6953147	1195941284	82	90	BGI-41/C2-1
Progeny075	SRR1805110	8432336	1450361792	82	90	BGI-42/B36-1
Progeny076	SRR1805111	8554890	1471441080	82	90	BGI-43/B28-1
Progeny077	SRR1805112	7889047	1356916084	82	90	BGI-45/B14-1
Progeny078	SRR1805113	6434509	1113170057	83	90	BGI-46/D5-2
Progeny079	SRR1805116	7168137	1240087701	83	90	BGI-48/C32-2
Progeny080	SRR1805117	6036923	1038350756	82	90	BGI-49/D7-3
Progeny081	SRR1805119	6772566	1164881352	82	90	BGI-50/D8-3
Progeny082	SRR1805364	7535846	1296165512	82	90	BGI-51/D12-3
Progeny083	SRR1805375	7260968	1248886496	82	90	BGI-55/B15-2
Progeny084	SRR1805572	6383291	1097926052	82	90	BGI-58/B30-2
Progeny085	SRR1805620	7053284	1227271416	84	90	BGI-63/D9-2
Progeny086	SRR1805638	6195514	1078019436	84	90	BGI-64/B34-2
Progeny087	SRR1805650	6762117	1190132592	86	90	BGI-67/B35-1
Progeny088	SRR1805683	6389235	1124505360	86	90	BGI-68/B21-2
Progeny089	SRR1805696	5896953	1037863728	86	90	BGI-69/C1-3
Progeny090	SRR1805698	6583556	1158705856	86	90	BGI-70/D10-1
Progeny091	SRR1805699	9411046	1637522004	84	90	BGI-71/B25-1
Progeny092	SRR1805701	6415353	1122686775	85	90	BGI-73/C24-2
Progeny093	SRR1805702	9651387	1679341338	84	90	BGI-74/B28-3
Progeny094	SRR1806716	6363166	1113554050	85	90	BGI-75/C9-2
Progeny095	SRR1806720	7522802	1301444746	83	90	BGI-79/B12-3
Progeny096	SRR1806722	8569513	1508234288	86	90	BGI-82/B5-2
Progeny097	SRR1806723	10425303	1834853328	86	90	BGI-83/A28-2
Progeny098	SRR1806725	7266618	1271658150	85	90	BGI-84/B7-2
Progeny099	SRR1806726	10079149	1763851075	85	90	BGI-87/A23-1
Progeny100	SRR1806727	20593690	3562708370	83	90	BGI-89/A26-3
Progeny101	SRR1806737	8733168	1519571232	84	90	BGI-9/D2-1
Progeny102	SRR1806729	8500661	1487615675	85	90	BGI-91/A27-1
Progeny103	SRR1806730	8989630	1555205990	83	90	BGI-93/A23-2
Progeny104	SRR1806731	8525921	1474984333	83	90	BGI-94/B4-2
Progeny105	SRR1806732	6410545	1102613740	82	90	BGI-95/B5-3
Progeny106	SRR1806733	9504905	1644348565	83	90	BGI-96/D18-3
Progeny107	SRR1806734	9835561	1691716492	82	90	BGI-97/A13-2
Progeny108	SRR1795751	6601927	1135531444	82	90	BGI-100/B3-1
Progeny109	SRR1795753	7538130	1296558360	82	90	BGI-101/D21-2
Progeny110	SRR1795755	7500914	1290157208	82	90	BGI-104/D19-1
Progeny111	SRR1795756	7374743	1268455796	82	90	BGI-105/A20-3
Progeny112	SRR1795758	8953060	1539926320	82	90	BGI-107/A17-3
Progeny113	SRR1795759	6157607	1059108404	82	90	BGI-108/B1-3
Progeny114	SRR1795760	7894583	1357868276	82	90	BGI-109/A30-2
Progeny115	SRR1797662	7705856	1340818944	84	90	BGI-11/B29-2
Progeny116	SRR1795762	7628851	1327420074	84	90	BGI-110/A12-1
Progeny117	SRR1797636	6769497	1164353484	82	90	BGI-114/A3-3
Progeny118	SRR1797647	6132439	1054779508	82	90	BGI-116/D29-3
Progeny119	SRR1797651	5841156	1004678832	82	90	BGI-117/A4-2
Progeny120	SRR1797660	6691046	1164242004	84	90	BGI-119/D21-1
Progeny121	SRR1797675	7217713	1255882062	84	90	BGI-122/A18-2
Progeny122	SRR1797678	6385274	1098267128	82	90	BGI-123/A17-1
Progeny123	SRR1797682	6747398	1174047252	84	90	BGI-124/A13-3
Progeny124	SRR1800041	6548295	1139403330	84	90	BGI-126/A32-2
Progeny125	SRR1800042	7284298	1282036448	86	90	BGI-127/D25-3
Progeny126	SRR1800049	6549863	1152775888	86	90	BGI-128/A24-2
Progeny127	SRR1800145	7399169	1302253744	86	90	BGI-130/D20-2
Progeny128	SRR1800149	7955703	1400203728	86	90	BGI-132/D25-1
Progeny129	SRR1800159	7384298	1292252150	85	90	BGI-135/A6-2
Progeny130	SRR1800163	6858631	1200260425	85	90	BGI-136/A20-2
Progeny131	SRR1800167	6407760	1108542480	83	90	BGI-137/A30-1
Progeny132	SRR1800173	6744402	1166781546	83	90	BGI-138/A26-2
Progeny133	SRR1800177	6929752	1198847096	83	90	BGI-139/D27-3
Progeny134	SRR1800180	6359316	1100161668	83	90	BGI-140/A11-1
Progeny135	SRR1802659	7677519	1328210787	83	90	BGI-141/A2-3
Progeny136	SRR1802660	6965438	1205020774	83	90	BGI-142/A10-2
Progeny137	SRR1802661	6376820	1096813040	82	90	BGI-143/D26-2
Progeny138	SRR1802663	6266596	1077854512	82	90	BGI-146/A22-3
Progeny139	SRR1802678	7103105	1221734060	82	90	BGI-147/A25-3
Progeny140	SRR1802679	7138283	1227784676	82	90	BGI-148/B10-1
Progeny141	SRR1802683	7152932	1230304304	82	90	BGI-150/A14-3
Progeny142	SRR1802685	6631661	1140645692	82	90	BGI-151/B9-2
Progeny143	SRR1802688	5893570	1025481180	84	90	BGI-153/A18-3
Progeny144	SRR8377821	13512784	3999784064	145	151	MBC3-103
Progeny145	SRR8377820	9933855	2940421080	145	151	MBC3-108
Progeny146	SRR8377819	10483478	3103109488	145	151	MBC3-130
Progeny147	SRR8377818	11950518	3561254364	147	151	MBC3-13
Progeny148	SRR8377825	9285892	2748624032	145	151	MBC3-139
Progeny149	SRR8377823	7936100	2364957800	147	151	MBC3-142
Progeny150	SRR8377822	13190339	3930721022	147	151	MBC3-144
Progeny151	SRR8377817	12845902	3828078796	147	151	MBC3-148
Progeny152	SRR8377816	11347885	3370321845	146	151	MBC3-149
Progeny153	SRR8377800	16699432	4959731304	146	151	MBC3-150
Progeny154	SRR8377799	12722122	3753025990	144	151	MBC3-152
Progeny155	SRR8377801	11100227	3274566965	144	151	MBC3-155
Progeny156	SRR8377803	10350160	3073997520	146	151	MBC3-16
Progeny157	SRR8377806	13456051	3956078994	143	151	MBC3-168
Progeny158	SRR8377805	12274312	3645470664	146	151	MBC3-17
Progeny159	SRR8377798	11174764	3285380616	143	151	MBC3-174
Progeny160	SRR8377797	13354877	3926333838	143	151	MBC3-176
Progeny161	SRR8377793	13199805	3880742670	143	151	MBC3-178
Progeny162	SRR8377794	14395855	4232381370	143	151	MBC3-186
Progeny163	SRR8377795	12084090	3564806550	144	151	MBC3-21
Progeny164	SRR8377796	11196338	3302919710	144	151	MBC3-23
Progeny165	SRR8377789	8480599	2501776705	144	151	MBC3-28
Progeny166	SRR8377790	9963582	2949220272	145	151	MBC3-3
Progeny167	SRR8377791	10786267	3181948765	144	151	MBC3-32
Progeny168	SRR8377792	11907277	3500739438	143	151	MBC3-34
Progeny169	SRR8377787	9213691	2708825154	143	151	MBC3-35
Progeny170	SRR8377788	8784940	2582772360	143	151	MBC3-39
Progeny171	SRR8377810	10177394	2992153836	143	151	MBC3-41
Progeny172	SRR8377808	12964368	3811524192	143	151	MBC3-46
Progeny173	SRR8377807	7875098	2331029008	145	151	MBC3-5
Progeny174	SRR8377813	9338401	2745489894	143	151	MBC3-71
Progeny175	SRR8377812	24132485	7143215560	145	151	MBC3-7
Progeny176	SRR8377811	10315296	3073958208	147	151	MBC3-9
Progeny177	SRR8377815	10849596	3211480416	145	151	MBC3-92
Progeny178	SRR8379394	12747335	3773211160	146	150	GPB3-114
Progeny179	SRR8379395	9076463	2686633048	146	150	GPB3-116
Progeny180	SRR8379396	12441410	3682657360	146	150	GPB3-117
Progeny181	SRR8379422	8499265	2498873598	145	150	GPB3-121
Progeny182	SRR8379399	10030776	2959078920	145	150	GPB3-122
Progeny183	SRR8379400	9130096	2675118128	143	150	GPB3-126
Progeny184	SRR8379401	9239306	2707116658	143	150	GPB3-128
Progeny185	SRR8379402	7151952	2095521936	143	150	GPB3-129
Progeny186	SRR8379403	10668186	3125778498	143	150	GPB3-133
Progeny187	SRR8379409	10569107	3086179244	142	150	GPB3-134
Progeny188	SRR8379410	7485271	2200669674	144	150	GPB3-14
Progeny189	SRR8379411	8669776	2548914144	144	150	GPB3-16
Progeny190	SRR8379412	8321854	2446625076	144	150	GPB3-2
Progeny191	SRR8379405	8964334	2635514196	144	150	GPB3-30
Progeny192	SRR8379406	7921579	2344787384	146	150	GPB3-38
Progeny193	SRR8379407	8017559	2373197464	146	150	GPB3-40
Progeny194	SRR8379408	7741508	2291486368	146	150	GPB3-43
Progeny195	SRR8379415	7922097	2344940712	146	150	GPB3-44
Progeny196	SRR8379424	13150758	3866355519	144	150	GPB3-50
Progeny197	SRR8379423	8247661	2433059995	145	150	GPB3-51
Progeny198	SRR8379426	7661859	2244924687	143	150	GPB3-52
Progeny199	SRR8379425	9153923	2682099439	143	150	GPB3-55
Progeny200	SRR8379427	6923611	2028618023	143	150	GPB3-63
Progeny201	SRR8379430	7076595	2066365740	142	150	GPB3-69
Progeny202	SRR8379432	8552418	2497306056	142	150	GPB3-74
Progeny203	SRR8379431	7469121	2180983332	142	150	GPB3-76
Progeny204	SRR8379393	7987400	2332320800	142	150	GPB3-78
Progeny205	SRR8379419	8407389	2454957588	142	150	GPB3-81
Progeny206	SRR8379398	9988140	2916536880	142	150	GPB3-82
Progeny207	SRR8379404	12957757	3809580558	144	150	GPB3-84
Progeny208	SRR8379420	11191349	3290256606	144	150	GPB3-86
Progeny209	SRR8379421	8955839	2633016666	144	150	GPB3-87
Progeny210	SRR8379418	7520336	2210978784	144	150	GPB3-8
Progeny211	SRR8379413	11563429	3399648126	144	150	GPB3-90
Progeny212	SRR8379414	9149410	2708225360	146	150	GPB3-99
Progeny213	SRR8374961	63361805	18628370670	144	150	BGI3-0
Progeny214	SRR8374960	60559026	17804353644	144	150	BGI3-100
Progeny215	SRR8374963	27139454	7978999476	144	150	BGI3-104
Progeny216	SRR8374962	63026585	18529815990	144	150	BGI3-107
Progeny217	SRR8374965	71980820	21306322720	146	150	BGI3-109
Progeny218	SRR8374964	70592027	20895239992	146	150	BGI3-110
Progeny219	SRR8374967	50050296	14814887616	146	150	BGI3-11
Progeny220	SRR8374966	65419981	19364314376	146	150	BGI3-113
Progeny221	SRR8374969	73360381	21641312395	145	150	BGI3-115
Progeny222	SRR8374968	41178453	12106465182	144	150	BGI3-1
Progeny223	SRR8374955	72345638	21414308848	146	150	BGI3-12
Progeny224	SRR8374954	68095630	19952019590	143	150	BGI3-124
Progeny225	SRR8374953	80572940	23607871420	143	150	BGI3-125
Progeny226	SRR8374959	69884994	20406418248	142	150	BGI3-135
Progeny227	SRR8374958	57660281	16836802052	142	150	BGI3-140
Progeny228	SRR8374957	68362224	19961769408	142	150	BGI3-141
Progeny229	SRR8374956	69297811	20234960812	142	150	BGI3-146
Progeny230	SRR8374947	60287461	17603938612	142	150	BGI3-147
Progeny231	SRR8374946	65797912	19344586128	144	150	BGI3-157
Progeny232	SRR8374972	33302479	9790928826	144	150	BGI3-159
Progeny233	SRR8374973	72719980	21379674120	144	150	BGI3-163
Progeny234	SRR8374970	82298938	24360485648	146	150	BGI3-165
Progeny235	SRR8374971	81018726	23981542896	146	150	BGI3-167
Progeny236	SRR8374976	69777678	20654192688	146	150	BGI3-171
Progeny237	SRR8374977	79725633	23519061735	145	150	BGI3-172
Progeny238	SRR8374974	62529776	18321224368	143	150	BGI3-173
Progeny239	SRR8374975	70354200	20613780600	143	150	BGI3-177
Progeny240	SRR8374978	72641827	21284055311	143	150	BGI3-179
Progeny241	SRR8374979	81313562	23743560104	142	150	BGI3-180
Progeny242	SRR8374945	45483886	13281294712	142	150	BGI3-182
Progeny243	SRR8374944	73245827	21387781484	142	150	BGI3-185
Progeny244	SRR8374989	65406091	19098578572	142	150	BGI3-189
Progeny245	SRR8374988	72068085	21332153160	146	150	BGI3-19
Progeny246	SRR8374949	54100215	15797262780	142	150	BGI3-201
Progeny247	SRR8374948	81057501	23668790292	142	150	BGI3-203
Progeny248	SRR8374951	73550777	21697479215	145	150	BGI3-25
Progeny249	SRR8374950	54748623	16041346539	143	150	BGI3-42
Progeny250	SRR8374943	65336031	19143457083	143	150	BGI3-47
Progeny251	SRR8374987	75441379	22104324047	143	150	BGI3-53
Progeny252	SRR8374980	52180586	15236731112	142	150	BGI3-54
Progeny253	SRR8374981	56840061	16597297812	142	150	BGI3-61
Progeny254	SRR8374982	78931083	23205738402	144	150	BGI3-6
Progeny255	SRR8374983	49289392	14392502464	142	150	BGI3-70
Progeny256	SRR8374984	54548996	15928306832	142	150	BGI3-83
Progeny257	SRR8374985	62119339	18138846988	142	150	BGI3-89
