# Supplementary material for: A Novel Strategy for Constructing an Integrated Linkage Map in an F1 Hybrid Population of Populus deltoides and Populus simonii
Source: Genes (Basel). 2022 Sep 26;13(10):1731. doi: 10.3390/genes13101731 (PMC9601732; doi:10.3390/genes13101731)
Supplement: Supplementary file 1 [file genes-13-01731-s001.zip › File S1.xlsx]

## Sheet: Title
File 1 Discordant regions (highlighted) in the 19 linkage groups (LGs) of the integrated, female, and male linkage maps, compared with the genome sequence of Populus simonii. The numbers of discordant regions and markers are counted in each LG.

## Sheet: LG1
P. Simonii Genome	Integrated Map	FeMale Map	Male Map
RT1	RT3	RT12	RT3
RT2	RT1	RT6	RT2
RT3	RT2	RT4	RT1
RT4	RT4	RT1	RT4
RT5	RT5	RT3	RT5
RT6	RT6	RT2	RT6
RT7	RT7	RT5	RT7
RT8	RT8	RT7	RT8
RT9	RT9	RT8	RT9
RT10	RT10	RT10	RT10
RT11	RT11	RT9	RT11
RT12	RT12	RT11	RT12
RT13	RT13	RT13	RT13
RT14	RT14	RT14	RT14
RT15	RT15	RT17	RT15
RT16	RT16	RT16	RT16
RT17	RT17	RT15	RT17
RT18	RT18	RT20	RT18
RT19	RT19	RT18	RT19
RT20	RT20	RT19	RT20
RT21	RT21	RT21	RT21
RT22	RT22	RT23	RT22
RT23	RT23	RT22	RT23
RT24	RT24	RT24	RT24
RT25	RT25	RT25	RT25
RT26	RT26	RT26	RT26
RT27	RT27	RT27	RT27
RT28	RT28	RT29	RT28
RT29	RT29	RT28	RT29
RT30	RT30	RT30	RT30
RT31	RT31	RT31	RT31
RT32	RT32	RT32	RT32
RT33	RT33	RT34	RT33
RT34	RT35	RT33	RT34
RT35	RT34	RT35	RT35
RT36	RT36	RT36	RT36
RT37	RT37	RT37	RT37
RT38	RT38	RT38	RT38
RT39	RT39	RT39	RT39
RT40	RT40	RT40	RT40
RT41	RT41	RT41	RT41
RT42	RT42	RT42	RT42
RT43	RT43	RT43	RT43
RT44	RT44	RT45	RT45
RT45	RT45	RT44	RT44
RT46	RT46	RT46	RT46
RT47	RT47	RT47	RT47
RT48	RT48	RT48	RT48
RT49	RT49	RT49	RT49
RT50	RT50	RT50	RT50
RT51	RT51	RT51	RT51
RT52	RT52	RT52	RT52
RT53	RT53	RT53	RT53
RT54	RT54	RT54	RT54
RT55	RT55	RT56	RT55
RT56	RT56	RT55	RT56
RT57	RT57	RT57	RT58
RT58	RT58	RT58	RT57
RT59	RT59	RT63	RT59
RT60	RT60	RT62	RT60
RT61	RT61	RT61	RT61
RT62	RT62	RT64	RT62
RT63	RT63	RT59	RT63
RT64	RT64	RT60	RT64
RT65	RT65	RT65	RT65
RT66	RT66	RT66	RT66
RT67	RT67	RT69	RT67
RT68	RT68	RT67	RT68
RT69	RT69	RT68	RT69
RT70	RT70	RT70	RT70
RT71	RT71	RT71	RT71
RT72	RT72	RT72	RT72
RT73	RT73	RT73	RT74
RT74	RT75	RT75	RT75
RT75	RT74	RT74	RT73
RT76	RT76	RT76	RT76
RT77	RT77	RT77	RT77
RT78	RT78	RT78	RT78
RT79	RT79	RT79	RT79
RT80	RT80	RT81	RT80
RT81	RT81	RT80	RT81
RT82	RT82	RT83	RT82
RT83	RT83	RT82	RT83
RT84	RT84	RT84	RT84
RT85	RT85	RT85	RT85
RT86	RT86	RT86	RT86
RT87	RT87	RT87	RT88
RT88	RT88	RT88	RT87
RT89	RT89	RT89	RT89
RT90	RT90	RT90	RT90
RT91	RT91	RT91	RT91
RT92	RT92	RT92	RT92
RT93	RT93	RT93	RT93
RT94	RT94	RT94	RT95
RT95	RT95	RT95	RT94
RT96	RT96	RT96	RT96
RT97	RT98	RT98	RT98
RT98	RT97	RT97	RT97
RT99	RT99	RT99	RT99
RT100	RT100	RT100	RT100
RT101	RT101	RT101	RT101
RT102	RT102	RT102	RT102
RT103	RT103	RT103	RT103
RT104	RT104	RT104	RT107
RT105	RT105	RT105	RT106
RT106	RT106	RT106	RT105
RT107	RT107	RT107	RT104
RT108	RT108	RT108	RT109
RT109	RT109	RT109	RT108
RT110	RT110	RT110	RT110
RT111	RT111	RT111	RT111
RT112	RT112	RT112	RT112
RT113	RT114	RT114	RT114
RT114	RT113	RT113	RT113
RT115	RT115	RT118	RT115
RT116	RT116	RT117	RT116
RT117	RT118	RT119	RT118
RT118	RT117	RT115	RT117
RT119	RT119	RT116	RT119
RT120	RT120	RT120	RT120
RT121	RT121	RT121	RT121
RT122	RT122	RT122	RT123
RT123	RT123	RT123	RT122
RT124	RT124	RT125	RT124
RT125	RT125	RT126	RT125
RT126	RT126	RT124	RT126
RT127	RT127	RT127	RT127
RT128	RT128	RT128	RT128
RT129	RT129	RT129	RT129
RT130	RT130	RT130	RT130
RT131	RT131	RT131	RT131
RT132	RT132	RT132	RT132
RT133	RT133	RT133	RT133
RT134	RT134	RT134	RT134
RT135	RT135	RT135	RT135
RT136	RT136	RT136	RT136
RT137	RT137	RT138	RT137
RT138	RT138	RT137	RT138
RT139	RT139	RT142	RT139
RT140	RT140	RT140	RT140
RT141	RT141	RT141	RT141
RT142	RT142	RT139	RT142
RT143	RT143	RT143	RT143
RT144	RT144	RT144	RT144
RT145	RT145	RT145	RT145
RT146	RT146	RT146	RT146
RT147	RT147	RT147	RT147
RT148	RT148	RT148	RT149
RT149	RT149	RT149	RT148
RT150	RT150	RT150	RT150
#Discordant Regions (DRs)	6	14	13
#Markers Within DRs	12	60	27

## Sheet: LG2
P. Simonii Genome	Integrated Map	FeMale Map	Male Map
RT151	RT153	RT153	RT157
RT152	RT152	RT152	RT155
RT153	RT151	RT151	RT154
RT154	RT154	RT154	RT153
RT155	RT155	RT155	RT152
RT156	RT156	RT156	RT151
RT157	RT157	RT157	RT156
RT158	RT158	RT158	RT158
RT159	RT159	RT160	RT159
RT160	RT160	RT159	RT160
RT161	RT161	RT161	RT161
RT162	RT162	RT163	RT162
RT163	RT163	RT162	RT163
RT164	RT164	RT164	RT164
RT165	RT165	RT165	RT165
RT166	RT166	RT166	RT166
RT167	RT167	RT167	RT167
RT168	RT168	RT168	RT168
RT169	RT169	RT169	RT169
RT170	RT171	RT174	RT171
RT171	RT170	RT173	RT170
RT172	RT172	RT171	RT172
RT173	RT173	RT172	RT173
RT174	RT174	RT170	RT174
RT175	RT175	RT175	RT175
RT176	RT176	RT176	RT176
RT177	RT177	RT177	RT178
RT178	RT178	RT178	RT177
RT179	RT179	RT179	RT179
RT180	RT180	RT180	RT180
RT181	RT181	RT181	RT181
RT182	RT182	RT182	RT182
RT183	RT183	RT183	RT183
RT184	RT184	RT184	RT184
RT185	RT185	RT185	RT185
RT186	RT186	RT187	RT186
RT187	RT187	RT186	RT187
RT188	RT188	RT188	RT188
RT189	RT189	RT189	RT190
RT190	RT190	RT190	RT189
RT191	RT191	RT191	RT191
RT192	RT192	RT192	RT192
RT193	RT193	RT193	RT193
RT194	RT194	RT194	RT194
RT195	RT195	RT195	RT195
RT196	RT196	RT196	RT196
RT197	RT197	RT197	RT197
RT198	RT198	RT198	RT198
RT199	RT199	RT199	RT199
RT200	RT200	RT201	RT200
RT201	RT201	RT200	RT201
RT202	RT202	RT202	RT202
RT203	RT203	RT203	RT203
RT204	RT204	RT204	RT204
RT205	RT205	RT205	RT205
RT206	RT206	RT206	RT206
RT207	RT207	RT207	RT207
RT208	RT208	RT208	RT208
RT209	RT209	RT209	RT209
RT210	RT210	RT211	RT210
RT211	RT211	RT210	RT211
RT212	RT212	RT212	RT212
RT213	RT213	RT213	RT213
RT214	RT215	RT214	RT215
RT215	RT214	RT215	RT217
RT216	RT219	RT217	RT219
RT217	RT217	RT219	RT218
RT218	RT218	RT221	RT214
RT219	RT221	RT218	RT221
RT220	RT220	RT220	RT222
RT221	RT222	RT222	RT220
RT222	RT224	RT216	RT216
RT223	RT225	RT227	RT225
RT224	RT223	RT226	RT223
RT225	RT216	RT228	RT224
RT226	RT226	RT223	RT226
RT227	RT227	RT225	RT227
RT228	RT228	RT224	RT228
RT229	RT230	RT231	RT229
RT230	RT229	RT229	RT230
RT231	RT231	RT230	RT232
RT232	RT233	RT233	RT233
RT233	RT232	RT232	RT231
RT234	RT234	RT234	RT234
RT235	RT235	RT235	RT235
RT236	RT236	RT236	RT236
RT237	RT237	RT237	RT237
RT238	RT238	RT238	RT238
#Discordant Regions (DRs)	7	11	7
#Markers Within DRs	17	31	22

## Sheet: LG3
P. Simonii Genome	Integrated Map	FeMale Map	Male Map
RT239	RT240	RT240	RT241
RT240	RT239	RT239	RT239
RT241	RT241	RT241	RT240
RT242	RT242	RT242	RT242
RT243	RT243	RT243	RT243
RT244	RT244	RT244	RT244
RT245	RT245	RT245	RT245
RT246	RT246	RT246	RT246
RT247	RT247	RT247	RT247
RT248	RT249	RT249	RT248
RT249	RT248	RT250	RT249
RT250	RT250	RT248	RT250
RT251	RT251	RT251	RT251
RT252	RT252	RT252	RT252
RT253	RT253	RT253	RT253
RT254	RT254	RT255	RT254
RT255	RT255	RT256	RT255
RT256	RT256	RT254	RT256
RT257	RT257	RT258	RT257
RT258	RT258	RT259	RT258
RT259	RT259	RT257	RT259
RT260	RT260	RT260	RT260
RT261	RT261	RT261	RT261
RT262	RT262	RT262	RT262
RT263	RT263	RT263	RT263
RT264	RT264	RT264	RT264
RT265	RT265	RT265	RT265
RT266	RT266	RT266	RT266
RT267	RT267	RT267	RT267
RT268	RT268	RT268	RT268
RT269	RT269	RT269	RT269
RT270	RT270	RT270	RT270
RT271	RT271	RT271	RT271
RT272	RT272	RT276	RT272
RT273	RT273	RT275	RT273
RT274	RT274	RT274	RT274
RT275	RT275	RT273	RT275
RT276	RT276	RT272	RT276
RT277	RT277	RT277	RT277
RT278	RT278	RT278	RT278
RT279	RT279	RT279	RT279
RT280	RT280	RT280	RT280
RT281	RT281	RT281	RT281
RT282	RT282	RT282	RT282
RT283	RT283	RT283	RT283
RT284	RT284	RT284	RT284
RT285	RT285	RT285	RT285
RT286	RT286	RT286	RT286
RT287	RT287	RT287	RT287
RT288	RT288	RT288	RT288
RT289	RT289	RT289	RT289
RT290	RT290	RT291	RT290
RT291	RT291	RT290	RT291
RT292	RT292	RT292	RT292
RT293	RT293	RT293	RT293
RT294	RT294	RT294	RT294
RT295	RT295	RT296	RT295
RT296	RT296	RT295	RT296
RT297	RT297	RT297	RT297
RT298	RT298	RT299	RT298
RT299	RT299	RT298	RT299
RT300	RT300	RT300	RT305
RT301	RT301	RT302	RT303
RT302	RT302	RT301	RT304
RT303	RT303	RT303	RT302
RT304	RT305	RT304	RT301
RT305	RT304	RT305	RT300
#Discordant Regions (DRs)	3	9	2
#Markers Within DRs	6	21	8

## Sheet: LG4
P. Simonii Genome	Integrated Map	FeMale Map	Male Map
RT306	RT306	RT306	RT306
RT307	RT307	RT307	RT307
RT308	RT308	RT308	RT308
RT309	RT309	RT309	RT309
RT310	RT310	RT310	RT310
RT311	RT311	RT311	RT311
RT312	RT312	RT312	RT312
RT313	RT313	RT313	RT313
RT314	RT314	RT314	RT314
RT315	RT315	RT315	RT316
RT316	RT317	RT317	RT315
RT317	RT316	RT316	RT318
RT318	RT318	RT318	RT327
RT319	RT320	RT320	RT321
RT320	RT319	RT319	RT324
RT321	RT321	RT321	RT326
RT322	RT322	RT322	RT323
RT323	RT323	RT323	RT328
RT324	RT324	RT324	RT329
RT325	RT326	RT325	RT320
RT326	RT325	RT326	RT331
RT327	RT327	RT327	RT319
RT328	RT328	RT328	RT330
RT329	RT329	RT329	RT317
RT330	RT330	RT330	RT322
RT331	RT331	RT331	RT325
RT332	RT332	RT334	RT332
RT333	RT333	RT332	RT333
RT334	RT334	RT333	RT334
RT335	RT335	RT335	RT335
RT336	RT341	RT336	RT338
RT337	RT336	RT341	RT336
RT338	RT338	RT340	RT341
RT339	RT339	RT339	RT339
RT340	RT340	RT338	RT340
RT341	RT337	RT337	RT337
RT342	RT342	RT342	RT343
RT343	RT343	RT343	RT342
RT344	RT344	RT344	RT344
RT345	RT345	RT345	RT345
RT346	RT346	RT346	RT346
RT347	RT347	RT347	RT347
RT348	RT349	RT349	RT348
RT349	RT348	RT348	RT349
RT350	RT350	RT350	RT350
RT351	RT351	RT351	RT351
RT352	RT352	RT352	RT352
RT353	RT353	RT353	RT353
RT354	RT354	RT355	RT354
RT355	RT355	RT354	RT355
RT356	RT356	RT356	RT356
RT357	RT357	RT357	RT357
RT358	RT358	RT358	RT358
RT359	RT359	RT359	RT359
RT360	RT360	RT360	RT360
RT361	RT361	RT361	RT361
RT362	RT362	RT362	RT362
RT363	RT363	RT363	RT363
RT364	RT365	RT364	RT365
RT365	RT364	RT365	RT364
RT366	RT366	RT366	RT366
RT367	RT367	RT367	RT367
RT368	RT369	RT369	RT371
RT369	RT371	RT370	RT369
RT370	RT370	RT371	RT370
RT371	RT368	RT368	RT368
#Discordant Regions (DRs)	8	7	7
#Markers Within DRs	17	17	26

## Sheet: LG5
P. Simonii Genome	Integrated Map	FeMale Map	Male Map
RT372	RT375	RT375	RT372
RT373	RT376	RT374	RT373
RT374	RT373	RT372	RT374
RT375	RT372	RT373	RT376
RT376	RT374	RT376	RT375
RT377	RT377	RT377	RT377
RT378	RT378	RT378	RT378
RT379	RT379	RT380	RT379
RT380	RT380	RT379	RT380
RT381	RT381	RT381	RT381
RT382	RT383	RT384	RT382
RT383	RT382	RT383	RT383
RT384	RT385	RT382	RT385
RT385	RT384	RT385	RT384
RT386	RT386	RT386	RT386
RT387	RT387	RT387	RT387
RT388	RT388	RT389	RT389
RT389	RT389	RT388	RT388
RT390	RT390	RT390	RT391
RT391	RT391	RT391	RT390
RT392	RT392	RT392	RT392
RT393	RT393	RT393	RT393
RT394	RT394	RT394	RT394
RT395	RT395	RT395	RT395
RT396	RT396	RT396	RT396
RT397	RT397	RT397	RT397
RT398	RT398	RT398	RT398
RT399	RT399	RT400	RT399
RT400	RT400	RT399	RT400
RT401	RT401	RT401	RT401
RT402	RT402	RT402	RT402
RT403	RT403	RT403	RT403
RT404	RT404	RT404	RT404
RT405	RT405	RT405	RT405
RT406	RT406	RT407	RT406
RT407	RT407	RT406	RT407
RT408	RT408	RT408	RT408
RT409	RT409	RT413	RT409
RT410	RT410	RT409	RT412
RT411	RT412	RT410	RT413
RT412	RT411	RT412	RT411
RT413	RT413	RT411	RT410
RT414	RT414	RT416	RT418
RT415	RT417	RT415	RT414
RT416	RT416	RT418	RT417
RT417	RT415	RT417	RT416
RT418	RT418	RT414	RT415
RT419	RT419	RT419	RT419
RT420	RT420	RT420	RT420
RT421	RT421	RT421	RT421
RT422	RT423	RT423	RT423
RT423	RT422	RT422	RT422
RT424	RT425	RT425	RT425
RT425	RT424	RT424	RT424
RT426	RT426	RT426	RT426
RT427	RT427	RT427	RT427
RT428	RT428	RT428	RT428
RT429	RT429	RT429	RT429
RT430	RT430	RT430	RT430
RT431	RT431	RT431	RT431
RT432	RT432	RT432	RT432
RT433	RT433	RT433	RT433
RT434	RT434	RT434	RT434
RT435	RT435	RT435	RT435
RT436	RT436	RT436	RT436
RT437	RT437	RT437	RT437
RT438	RT438	RT438	RT438
RT439	RT439	RT439	RT439
RT440	RT440	RT441	RT440
RT441	RT441	RT442	RT441
RT442	RT442	RT440	RT442
#Discordant Regions (DRs)	5	10	6
#Markers Within DRs	16	28	18

## Sheet: LG6
P. Simonii Genome	Integrated Map	FeMale Map	Male Map
RT443	RT444	RT450	RT444
RT444	RT443	RT445	RT443
RT445	RT445	RT444	RT445
RT446	RT446	RT443	RT446
RT447	RT447	RT446	RT447
RT448	RT448	RT447	RT448
RT449	RT449	RT448	RT449
RT450	RT450	RT449	RT451
RT451	RT451	RT451	RT450
RT452	RT452	RT452	RT452
RT453	RT453	RT453	RT453
RT454	RT454	RT454	RT454
RT455	RT455	RT457	RT455
RT456	RT456	RT458	RT456
RT457	RT457	RT459	RT457
RT458	RT458	RT460	RT458
RT459	RT459	RT462	RT459
RT460	RT460	RT461	RT460
RT461	RT461	RT456	RT461
RT462	RT462	RT455	RT462
RT463	RT463	RT464	RT463
RT464	RT464	RT463	RT465
RT465	RT465	RT465	RT464
RT466	RT466	RT466	RT466
RT467	RT467	RT467	RT467
RT468	RT468	RT468	RT468
RT469	RT469	RT469	RT469
RT470	RT470	RT470	RT470
RT471	RT471	RT471	RT471
RT472	RT472	RT472	RT472
RT473	RT473	RT473	RT473
RT474	RT474	RT474	RT474
RT475	RT475	RT475	RT475
RT476	RT476	RT476	RT476
RT477	RT477	RT477	RT477
RT478	RT478	RT478	RT478
RT479	RT479	RT479	RT479
RT480	RT480	RT480	RT480
RT481	RT481	RT482	RT481
RT482	RT482	RT481	RT482
RT483	RT483	RT484	RT483
RT484	RT484	RT485	RT484
RT485	RT485	RT483	RT485
RT486	RT486	RT486	RT486
RT487	RT487	RT487	RT487
RT488	RT488	RT488	RT488
RT489	RT489	RT489	RT489
RT490	RT490	RT490	RT490
RT491	RT491	RT492	RT491
RT492	RT492	RT491	RT492
RT493	RT494	RT499	RT494
RT494	RT493	RT502	RT493
RT495	RT495	RT500	RT495
RT496	RT496	RT501	RT496
RT497	RT498	RT495	RT501
RT498	RT497	RT497	RT497
RT499	RT501	RT496	RT498
RT500	RT500	RT494	RT499
RT501	RT499	RT493	RT500
RT502	RT502	RT498	RT502
RT503	RT503	RT503	RT503
RT504	RT504	RT504	RT504
RT505	RT505	RT505	RT505
RT506	RT507	RT507	RT507
RT507	RT506	RT506	RT506
RT508	RT508	RT510	RT508
RT509	RT509	RT511	RT509
RT510	RT510	RT514	RT510
RT511	RT511	RT513	RT511
RT512	RT512	RT512	RT512
RT513	RT513	RT508	RT513
RT514	RT514	RT509	RT514
RT515	RT515	RT515	RT515
RT516	RT516	RT516	RT516
RT517	RT517	RT517	RT517
RT518	RT518	RT518	RT518
RT519	RT519	RT519	RT520
RT520	RT520	RT520	RT521
RT521	RT521	RT521	RT522
RT522	RT522	RT522	RT523
RT523	RT523	RT523	RT524
RT524	RT524	RT524	RT525
RT525	RT525	RT525	RT519
#Discordant Regions (DRs)	4	8	7
#Markers Within DRs	11	30	14

## Sheet: LG7
P. Simonii Genome	Integrated Map	FeMale Map	Male Map
RT526	RT528	RT528	RT526
RT527	RT527	RT526	RT527
RT528	RT526	RT527	RT528
RT529	RT529	RT529	RT529
RT530	RT530	RT530	RT530
RT531	RT531	RT531	RT531
RT532	RT532	RT532	RT533
RT533	RT533	RT533	RT532
RT534	RT534	RT534	RT534
RT535	RT535	RT535	RT535
RT536	RT536	RT536	RT536
RT537	RT537	RT537	RT537
RT538	RT538	RT538	RT538
RT539	RT539	RT539	RT539
RT540	RT540	RT540	RT540
RT541	RT541	RT541	RT541
RT542	RT542	RT542	RT542
RT543	RT544	RT544	RT543
RT544	RT543	RT543	RT544
RT545	RT545	RT546	RT545
RT546	RT546	RT545	RT546
RT547	RT547	RT547	RT547
RT548	RT548	RT548	RT549
RT549	RT551	RT552	RT551
RT550	RT553	RT551	RT548
RT551	RT552	RT550	RT552
RT552	RT550	RT553	RT550
RT553	RT554	RT554	RT554
RT554	RT549	RT549	RT553
RT555	RT555	RT555	RT555
RT556	RT556	RT556	RT556
RT557	RT557	RT557	RT557
RT558	RT558	RT558	RT558
RT559	RT559	RT559	RT559
RT560	RT560	RT560	RT560
RT561	RT561	RT561	RT561
RT562	RT562	RT562	RT562
RT563	RT563	RT563	RT563
RT564	RT564	RT564	RT564
RT565	RT565	RT565	RT565
RT566	RT566	RT566	RT566
RT567	RT567	RT567	RT567
RT568	RT568	RT568	RT568
RT569	RT569	RT569	RT569
RT570	RT570	RT570	RT571
RT571	RT571	RT571	RT570
RT572	RT572	RT572	RT572
RT573	RT573	RT573	RT573
RT574	RT574	RT574	RT574
#Discordant Regions (DRs)	3	4	3
#Markers Within DRs	10	11	10

## Sheet: LG8
P. Simonii Genome	Integrated Map	FeMale Map	Male Map
RT575	RT576	RT579	RT576
RT576	RT575	RT578	RT575
RT577	RT577	RT576	RT577
RT578	RT578	RT575	RT578
RT579	RT579	RT577	RT579
RT580	RT580	RT581	RT580
RT581	RT581	RT580	RT581
RT582	RT583	RT582	RT584
RT583	RT582	RT583	RT583
RT584	RT584	RT584	RT582
RT585	RT585	RT585	RT585
RT586	RT586	RT586	RT586
RT587	RT587	RT587	RT587
RT588	RT588	RT588	RT588
RT589	RT589	RT589	RT589
RT590	RT590	RT590	RT590
RT591	RT591	RT591	RT591
RT592	RT592	RT592	RT592
RT593	RT593	RT593	RT593
RT594	RT594	RT594	RT594
RT595	RT595	RT595	RT596
RT596	RT596	RT596	RT595
RT597	RT597	RT597	RT597
RT598	RT598	RT598	RT598
RT599	RT599	RT599	RT599
RT600	RT600	RT600	RT600
RT601	RT601	RT601	RT601
RT602	RT602	RT602	RT603
RT603	RT603	RT603	RT602
RT604	RT604	RT604	RT604
RT605	RT605	RT605	RT605
RT606	RT606	RT606	RT606
RT607	RT607	RT607	RT607
RT608	RT608	RT608	RT608
RT609	RT609	RT609	RT609
RT610	RT610	RT610	RT610
RT611	RT611	RT611	RT611
RT612	RT612	RT612	RT612
RT613	RT613	RT613	RT613
RT614	RT614	RT615	RT614
RT615	RT615	RT614	RT615
RT616	RT616	RT616	RT617
RT617	RT617	RT617	RT616
RT618	RT618	RT619	RT618
RT619	RT619	RT618	RT619
RT620	RT625	RT621	RT623
RT621	RT624	RT620	RT624
RT622	RT623	RT625	RT625
RT623	RT620	RT623	RT620
RT624	RT621	RT624	RT621
RT625	RT622	RT622	RT622
#Discordant Regions (DRs)	3	4	6
#Markers Within DRs	8	16	13

## Sheet: LG9
P. Simonii Genome	Integrated Map	FeMale Map	Male Map
RT626	RT630	RT630	RT626
RT627	RT629	RT629	RT627
RT628	RT626	RT626	RT628
RT629	RT627	RT628	RT629
RT630	RT628	RT627	RT630
RT631	RT632	RT632	RT631
RT632	RT631	RT631	RT632
RT633	RT634	RT634	RT633
RT634	RT633	RT633	RT634
RT635	RT635	RT635	RT635
RT636	RT636	RT637	RT636
RT637	RT637	RT636	RT637
RT638	RT638	RT638	RT638
RT639	RT639	RT639	RT639
RT640	RT640	RT640	RT640
RT641	RT641	RT641	RT641
RT642	RT642	RT642	RT642
RT643	RT643	RT644	RT644
RT644	RT644	RT643	RT643
RT645	RT645	RT645	RT646
RT646	RT646	RT646	RT645
RT647	RT647	RT647	RT647
RT648	RT648	RT648	RT648
RT649	RT649	RT649	RT649
RT650	RT650	RT651	RT650
RT651	RT651	RT650	RT651
RT652	RT652	RT652	RT652
RT653	RT653	RT653	RT653
RT654	RT654	RT654	RT654
RT655	RT655	RT655	RT655
RT656	RT656	RT656	RT656
RT657	RT657	RT657	RT657
RT658	RT658	RT658	RT658
RT659	RT659	RT659	RT659
RT660	RT660	RT660	RT660
RT661	RT661	RT661	RT661
RT662	RT662	RT662	RT662
RT663	RT663	RT663	RT663
RT664	RT664	RT664	RT666
RT665	RT665	RT665	RT665
RT666	RT666	RT666	RT664
RT667	RT667	RT667	RT667
RT668	RT668	RT668	RT669
RT669	RT669	RT669	RT668
RT670	RT670	RT670	RT670
RT671	RT671	RT671	RT671
RT672	RT672	RT672	RT672
RT673	RT673	RT673	RT673
RT674	RT674	RT674	RT674
RT675	RT675	RT675	RT675
RT676	RT676	RT676	RT676
RT677	RT678	RT678	RT678
RT678	RT677	RT679	RT677
RT679	RT679	RT677	RT679
#Discordant Regions (DRs)	3	5	4
#Markers Within DRs	8	17	10

[truncated: 10 more sheets: LG10, LG11, LG12, LG13, LG14, LG15, LG16, LG17, LG18, LG19]
